# Supplementary material for: Accumulation and translocation of lead in vegetables through intensive use of organic manure and mineral fertilizers with wastewater
Source: Sci Rep. 2024 Jun 2;14:12641. doi: 10.1038/s41598-024-63076-x (PMC11144698; doi:10.1038/s41598-024-63076-x)
Supplement: Supplementary file 1 — Supplementary Information. [file 41598_2024_63076_MOESM1_ESM.xlsx]

## Sheet: Pb
		Year-i
Pb in soil		Treatments	carrot	cauliflower	pea	potato	raddish	Spinach	Mean		Pb in crop	Year-i										Year-i									Year-i
		T0	5.483±0.398	4.7494±0.0644	4.359±0.0653	6.6856±0.0807	4.565±0.137	4.591±0.157	5.072±5.05455			Treatments	carrot	cauliflower	pea	potato	raddish	Spinach	Mean		BCF	Treatments	carrot	cauliflower	pea	potato	raddish	Spinach	Mean	PLI	Treatments	carrot	cauliflower	pea	potato	raddish	Spinach	Mean	EF	Year-i
		T1	1.589±0.137	2.333±0.0909	1.527±0.0468	2.42±0.154	1.496±0.153	2.365±0.126	1.955±1.9526			T0	3.2597±0.0325	3.8884±0.0396	2.9785±0.00293	4.8036±0.0808	2.544±0.136	5.1339±0.0132	5.072±5.0545			T0	0.59451	0.734131	0.683299	0.718499	0.557284	1.11825	0.748427		T0	0.59451	0.818714	0.683299	0.718499	0.557284	1.11825	0.748427		Treatments	carrot	cauliflower	pea	potato	raddish	Spinach	Mean	DIM	Year-i
		T2	1.604±0.151	2.404±0.155	1.829±0.0578	2.442±0.143	1.325±0.123	2.7284±0.0815	2.0554±2.07596			T1	0.6732±0.029	1.1848±0.00255	0.54048±0.00659	1.5518±0.00311	0.4833±0.00346	2.2982±0.00325	1.955±1.952			T1	0.423663	0.507844	0.353949	0.64124	0.323061	0.971755	0.536919		T1	0.423663	0.507844	0.353949	0.64124	0.323061	0.971755	0.536919		T0	1.61509	2.22417	1.8563	1.95192	1.51395	3.03792	1.61509		Treatments
		T3	4.677±0.125	3.514±0.148	2.7982±0.0735	4.6618±0.0955	2.6442±0.0671	3.576±0.104	3.6452±3.46508			T2	0.903±0.0269	1.1316±0.00269	0.9251±0.018	1.4294±0.00262	0.0966±0.00346	2.2004±0.00368	2.055±2.07596			T2	0.562968	0.470715	0.505796	0.58534	0.729057	0.80648	0.500701		T2	0.562968	0.470715	0.505796	0.58534	0.072906	0.80648	0.500701		T1	1.15095	1.37964	0.961561	1.74203	0.87765	2.63993	1.15095		T0
		T4	4.1068±0.0163	4.1724±0.0552	2.3308±0.0515	5.5624±0.0624	2.547±0.125	3.652±0.126	3.728±3.564153			T3	2.1618±0.0276	1.8612±0.00255	1.3526±0.0342	2.7392±0.00361	0.98626±0.00349	3.2465±0.00318	3.6452±3.4650			T3	0.462219	0.529653	0.483382	0.587584	0.37299	0.907858	0.557281		T3	0.462219	0.529653	0.483382	0.587584	0.37299	0.907858	0.557281		T2	1.5294	1.27878	1.37408	1.59017	0.19806	2.19094	1.5294		T1
		T5	4.4888±0.0386	4.534±0.128	4.592±0.226	6.4908±0.0772	3.3262±0.0468	3.428±0.142	4.5433±4.47606			T4	2.8987±0.0436	2.0404±0.00297	1.3297±0.00292	3.3975±0.0309	0.98934±0.00235	3.2519±0.00297	3.728±3.56415			T4	0.705829	0.489023	0.570491	0.610797	0.388433	0.890444	0.60917		T4	0.705829	0.489023	0.570491	0.610797	0.388433	0.890444	0.60917		T3	1.2557	1.43889	1.31319	1.59627	1.01329	2.46635	1.2557		T2
		T6	8.367±0.102	6.4376±0.0518	6.483±0.127	9.249±0.0723	8.1338±0.0417	6.572±0.187	7.5404±7.59564			T5	2.2373±0.00276	2.7416±0.00339	2.2302±0.00296	4.3452±0.0697	1.5021±0.0041	4.0817±0.00325	4.543±4.4760			T5	0.498418	0.555655	0.485671	0.66944	0.451596	1.19069	0.641912		T5	0.498418	0.555655	0.485671	0.66944	0.451596	1.19069	0.641912		T4	1.9175	1.32851	1.54983	1.65933	1.05524	2.41904	1.9175		T3
		T7	3.489±0.135	4.4061±0.0767	3.516±0.15	6.661±0.0644	4.154±0.0777	4.482±0.138	4.45135±4.65287			T6	6.1079±0.0242	4.5635±0.0462	3.1508±0.00291	6.868±0.124	4.1092±0.0519	7.0639±0.00255	7.540±7.59			T6	0.729999	0.708882	0.48601	0.742567	0.505201	1.07485	0.707918		T6	0.729999	0.708882	0.48601	0.742567	0.505201	1.07485	0.707918		T5	1.35404	1.50953	1.3194	1.81865	1.22684	3.23472	1.35404		T4
		T8	3.7494±0.0602	4.538±0.147	3.9016±0.0369	4.761±0.0695	4.1992±0.0605	3.429±0.132	4.0963±4.077433			T7	2.9795±0.00276	3.285±0.00318	1.8294±0.00441	3.5554±0.00262	2.1838±0.00361	3.7616±0.00304	4.4513±4.652			T7	0.85397	0.695095	0.520307	0.533764	0.52571	0.839268	0.669763		T7	0.85397	0.745557	0.520307	0.533764	0.52571	0.839268	0.669763		T6	1.98316	1.9258	1.32033	2.01731	1.37246	2.92	1.98316		T5
		T9	4.589±0.121	5.472±0.146	4.456±0.141	6.3332±0.0957	3.493±0.156	3.4302±0.0994	4.6289±4.46826			T8	2.146±0.00276	3.0076±0.00339	1.7079±0.0145	3.1342±0.00746	2.0988±0.00346	3.8841±0.00163	4.096±4.0774			T8	0.572358	0.661393	0.437743	0.658307	0.499809	1.13272	0.660616		T8	0.572358	0.662759	0.437743	0.658307	0.499809	1.13272	0.660616		T7	2.31995	2.02543	1.4135	1.45006	1.42818	2.28001	2.31995		T6
		T10	4.382±0.15	5.473±0.142	4.81±0.0631	6.404±0.104	2.637±0.177	4.7384±0.0928	4.7407±4.666026			T9	3.6926±0.00304	4.208±0.00297	3.3431±0.0589	4.4537±0.0029	2.1642±0.0029	4.6014±0.00332	4.628±4.4682			T9	0.804663	0.733977	0.750247	0.703231	0.619582	1.34144	0.831361		T9	0.804663	0.769006	0.750247	0.703231	0.619582	1.34144	0.831361		T8	1.55491	1.80049	1.1892	1.7884	1.35782	3.07722	1.55491		T7
		T11	3.2434±0.0383	6.603±0.123	5.3798±0.0862	6.6158±0.0761	4.7072±0.0951	4.595±0.138	5.1907±5.2977			T10	3.4867±0.0029	4.2858±0.0024	3.1068±0.00319	4.3098±0.0423	1.2994±0.00368	4.341±0.00318	4.740±4.6660			T10	0.795687	0.70462	0.645904	0.672986	0.492757	0.916132	0.717758		T10	0.795687	0.783081	0.645904	0.672986	0.492757	0.916132	0.717758		T9	2.186	2.08913	2.03817	1.91044	1.6832	3.64424	2.186		T8
		Mean	4.1473±0.1227	4.586±0.1106	3.8318±0.09375	5.69055±0.0912	3.6023±0.1049	3.96±0.1269				T11	4.947±0.00332	4.5723±0.00276	4.2951±0.0694	4.8478±0.00311	2.5972±0.00361	4.7732±0.0029	5.1907±5.2977			T11	1.52525	0.692458	0.798375	0.732761	0.551751	1.03878	0.889896		T11	1.52525	0.692458	0.798375	0.732761	0.551751	1.03878	0.889896		T10	2.16162	2.12737	1.75471	1.82828	1.33866	2.48882	2.16162		T9
		Year-ii										Mean	2.957±0.0080	3.064±0.0095	2.23±0.0184	3.7863±0.0310	1.754±0.0185	4.053±0.0038				Mean	0.710795	0.644446	0.560098	0.65471	0.446757	1.01906			Mean	0.710795	0.644446	0.560098	0.65471	0.446757	1.01906			T11	4.1436	1.88118	2.16892	1.99067	1.49892	2.82202	4.1436		T10
		T0	6.8386±0.017	6.6909±0.0482	5.573±0.101	7.6734±0.0726	6.469±0.0827	5.7702±0.0981	6.50251±6.39762			Year-ii										Year-ii									Year-ii									Mean	1.61509	2.22417	1.8563	1.95192	1.51395	3.03792	1.61509		T11
		T1	3.8272±0.027	2.497±0.149	2.2208±0.0486	3.144±0.263	1.8224±0.0399	3.1753±0.0808	2.78111±2.628723			T0	4.267±0.176	4.912±0.0184	3.9629±0.00291	6.3617±0.0344	3.2811±0.00139	3.9434±0.00445	6.50251±6.3976			T0	0.623958	0.818714	0.711089	0.507204	1.17701	1.17701	0.704592		T0	0.623958	0.734131	0.711089	0.507204	1.17701	1.17701	0.704592		Year-ii									Mean
		T2	3.7888±0.0591	2.71±0.13	2.758±0.164	4.516±0.12	1.665±0.0861	3.7618±0.0616	3.199±3.18			T1	1.2028±0.00198	1.9889±0.00346	1.8479±0.00496	3.1905±0.00247	0.9554±0.00339	3.2558±0.00325	2.78111±2.6287			T1	0.314277	0.796516	0.832088	0.524254	0.941898	1.2419	0.678571		T1	0.314277	0.796516	0.832088	0.524254	1.2419	1.2419	0.678571		T0	1.69509	1.99439	1.93179	2.25228	1.3779	3.19755	1.69509		Year-ii
		T3	5.9069±0.0278	3.968±0.138	4.055±0.303	4.8803±0.0355	2.857±0.0734	4.537±0.127	4.36±4.139			T2	2.969±0.00177	1.9785±0.00304	1.2796±0.00302	2.4254±0.00269	0.2762±0.00382	3.8624±0.00339	3.19993±3.1801			T2	0.783625	0.730074	0.463959	0.165886	0.86549	0.86549	0.691179		T2	0.783625	0.730074	0.463959	0.165886	0.86549	0.86549	0.691179		T1	0.853785	2.16387	2.2605	2.75685	1.42422	3.37382	0.853785		T0
		T4	6.249±0.24	4.328±0.211	2.9012±0.0465	6.6785±0.0895	2.901±0.117	4.243±0.128	4.550±4.25			T3	3.534±0.00297	2.9581±0.00332	2.3203±0.00231	2.947±0.00318	1.1666±0.00332	3.9328±0.00396	4.3673±4.1393			T3	0.598283	0.745489	0.572207	0.40833	0.851311	0.851311	0.70282		T3	0.598283	0.745489	0.572207	0.40833	0.851311	0.851311	0.70282		T2	2.12885	1.98337	1.26042	1.45904	0.450657	2.35125	2.12885		T1
		T5	6.4233±0.0341	4.939±0.0644	4.7524±0.0277	9.1506±0.0642	3.904±0.164	4.189±0.142	5.49±5.497			T4	3.3725±0.00198	2.9844±0.00382	1.9516±0.00239	3.7266±0.00297	1.5566±0.00297	4.352±0.161	4.55011±4.2547			T4	0.539686	0.689556	0.672687	0.536574	0.926891	0.926891	0.701268		T4	0.539686	0.689556	0.672687	0.536574	0.926891	0.926891	0.701268		T3	1.62534	2.02524	1.5545	1.64048	1.1093	2.31273	1.62534		T2
		T6	10.407±0.0239	8.3232±0.0482	9.606±0.104	9.667±0.229	8.616±0.126	8.65±0.161	9.211±9.15			T5	4.176±0.00255	3.9478±0.0295	2.9412±0.00216	6.0836±0.00332	2.1644±0.00339	9.396±0.0361	5.49305±5.4978			T5	0.650133	0.869751	0.618887	0.554406	1.03891	1.03891	0.713796		T5	0.650133	0.869751	0.618887	0.554406	1.03891	1.03891	0.713796		T4	1.46615	1.87329	1.82747	1.5159	1.45769	2.51805	1.46615		T3
		T7	4.3824±0.0948	5.545±0.105	3.7726±0.0352	6.704±0.124	4.442±0.105	4.8528±0.0609	4.94±4.944			T6	8.2554±0.0244	6.8876±0.0203	3.8583±0.0341	8.314±0.0258	4.9977±0.0822	5.8336±0.00438	9.21153±9.1501			T6	0.793255	0.827518	0.401655	0.580049	1.08624	1.08624	0.719624		T6	0.793255	0.827518	0.401655	0.580049	1.08624	1.08624	0.719624		T5	1.76619	2.36282	1.68131	1.80612	1.50614	2.82238	1.76619		T4
		T8	4.646±0.178	5.8404±0.0487	4.539±0.14	6.48±0.137	4.513±0.106	5.6928±0.0616	5.28±5.302			T7	4.6834±0.00297	3.8543±0.00382	2.8414±0.00319	4.836±0.00318	2.8654±0.00269	5.5804±0.00445	4.9498±4.94424			T7	1.06868	0.745557	0.753168	0.64507	1.20211	1.20211	0.757642		T7	1.06868	0.695095	0.753168	0.64507	1.20211	1.20211	0.757642		T6	2.15501	2.24809	1.09116	2.33644	1.5758	2.95096	2.15501		T5
		T9	6.699±0.136	6.6092±0.0255	5.457±0.105	8.496±0.221	4.9252±0.043	4.712±0.123	6.14±5.947			T8	4.3406±0.00297	3.8628±0.00403	2.0838±0.00339	4.2766±0.00332	2.6392±0.00276	5.6318±0.00396	5.2852±5.302			T8	0.934266	0.662759	0.459088	0.584799	0.980256	0.980256	0.771259		T8	0.934266	0.661393	0.459088	0.584799	0.980256	0.980256	0.771259		T7	2.90326	1.88834	2.0461	1.9597	1.75244	3.26573	2.90326		T6
		T10	5.463±0.147	6.4852±0.0653	5.8775±0.0447	7.53±0.177	4.381±0.211	5.463±0.133	5.86±5.823			T9	5.8458±0.00255	4.851±0.00502	3.9383±0.00534	5.0357±0.00269	2.9996±0.00339	4.9828±0.00325	6.1497±5.94798			T9	0.872638	0.769006	0.721697	0.609031	1.1952	1.1952	0.772504		T9	0.872638	0.733977	0.721697	0.609031	1.1952	1.1952	0.772504		T8	2.53809	1.79678	1.24719	1.79292	1.58871	2.66303	2.53809		T7
		T11	5.466±0.142	7.3799±0.0644	7.6±0.105	8.817±0.296	5.7106±0.088	4.996±0.151	6.661±6.75			T10	5.1907±0.00198	4.5696±0.00438	4.8436±0.00368	5.6674±0.00269	2.9638±0.00431	5.2874±0.00339	5.8666±5.82362			T10	0.950156	0.783081	0.824092	0.676512	0.9121	0.9121	0.79769		T10	0.950156	0.70462	0.824092	0.676512	0.9121	0.9121	0.79769		T9	2.37067	1.99397	1.96061	1.61021	1.65454	3.24697	2.37067		T8
			5.8414±0.093891	5.40965±0.091475	4.926041±0.10205	6.97806±0.1524	4.3505±0.1035	5.003575±0.11066				T11	6.5608±0.00255	5.9534±0.00417	4.9684±0.0028	5.9315±0.0334	3.1641±0.00438		6.66158±6.7570			T11	1.20029	0.806705	0.653737	0.554075	1.05833	1.05833	0.824066		T11	1.20029	0.806705	0.653737	0.554075	1.05833	1.05833	0.824066		T10	2.58126	1.91422	2.23878	2.04468	1.83786	2.47787	2.58126		T9
													4.533±0.0187	4.062±0.00860	3.0697±0.0058	4.8996±0.0100	2.419175±0.009	5.2375±0.01966					0.777438	0.749569	0.640363	0.528849	1.04465	1.04465				0.777438	0.749569	0.640363	0.528849	1.04465	1.04465			T11	3.26079	2.19155	1.77598	1.8276	1.50524	2.87512	3.26079		T10
																																									1.69509	1.99439	1.93179	2.25228	1.3779	3.19755	1.69509		T11

[truncated: 15 more columns]
